# Supplementary material for: Genome-Wide SSR Markers Reveal Genetic Diversity and Establish a Core Collection for Commercial Hypsizygus marmoreus Germplasm
Source: J Fungi (Basel). 2025 Nov 28;11(12):842. doi: 10.3390/jof11120842 (PMC12734334; doi:10.3390/jof11120842)
Supplement: Supplementary file 1 [file jof-11-00842-s001.zip]

Archive with 1 entries (1 files):
- jof-3969010-supplementary.pdf
